# Supplementary material for: The Meaning and Reliability of Minimal Important Differences (MIDs) for Clinician-Reported Outcome Measures (ClinROMs) in Dermatology—A Scoping Review
Source: J Pers Med. 2022 Jul 18;12(7):1167. doi: 10.3390/jpm12071167 (PMC9321211; doi:10.3390/jpm12071167)
Supplement: Supplementary file 1 [file jpm-12-01167-s001.zip]

Archive with 1 entries (1 files):
- jpm-1810507-supplementary.pdf
